# Supplementary material for: Mosquito pornoscopy: Observation and interruption of Aedes aegypti copulation to determine female polyandric event and mixed progeny
Source: PLoS One. 2018 Mar 8;13(3):e0193164. doi: 10.1371/journal.pone.0193164 (PMC5843176; doi:10.1371/journal.pone.0193164)
Supplement: S1 File — Data bank containing all data used for the analysis of each experiment. (XLSX) [file pone.0193164.s001.xlsx]

## Sheet: interrupted_coitus
mating_time	male_type	replicate	n_eggs	n_larvae	hatch_rate	polyandry	male_1_perc	male_type1
A	TM	1	113	1	0.00884956	1	1	1
A	TM	1	143	62	0.433566	1	1	1
A	TM	1	34	22	0.647059	1	1	1
A	TM	1	143	82	0.573427	1	1	1
A	TM	1	160	122	0.7625	1	1	1
A	TM	1	166	23	0.138554	1	1	1
A	TM	1	124	92	0.741935	1	1	1
A	TM	1	78	39	0.5	1	1	1
A	TM	1	189	131	0.693122	1	1	1
A	TM	1	143	122	0.853147	1	1	1
A	TM	1	125	99	0.792	1	1	1
A	TM	1	155	81	0.522581	1	1	1
A	TM	1	87	80	0.91954	1	1	1
A	TM	1	159	143	0.899371	1	1	1
A	TM	2	79	66	0.835443	1	1	1
A	TM	2	141	135	0.957447	1	1	1
A	TM	2	141	130	0.921986	1	1	1
A	TM	2	121	121	1	1	1	1
A	TM	2	130	94	0.723077	1	0	1
A	TM	2	161	114	0.708075	1	1	1
A	TM	2	146	125	0.856164	1	1	1
A	TM	2	143	78	0.545455	1	1	1
A	TM	2	126	113	0.896825	1	1	1
A	TM	2	142	93	0.65493	1	1	1
A	TM	2	125	114	0.912	1	1	1
A	TM	2	118	117	0.991525	1	1	1
A	TM	2	160	142	0.8875	1	1	1
A	TM	3	140	131	0.935714	1	1	1
A	TM	3	141	140	0.992908	1	1	1
A	TM	3	133	126	0.947368	1	1	1
C	TM	1	167	111	0.664671	3	0	1
C	TM	1	159	102	0.641509	2	0.0392157	1
C	TM	1	121	113	0.933884	3	0	1
C	TM	1	106	32	0.301887	3	0	1
C	TM	1	182	44	0.241758	1	1	1
C	TM	1	99	22	0.222222	3	0	1
C	TM	1	97	17	0.175258	3	0	1
C	TM	1	146	74	0.506849	3	0	1
C	TM	1	171	129	0.754386	3	0	1
C	TM	1	129	65	0.503876	3	0	1
C	TM	1	170	119	0.7	3	0	1
C	TM	1	116	108	0.931034	3	0	1
C	TM	1	159	102	0.641509	2	0.0392157	1
C	TM	2	147	130	0.884354	2	0.838462	1
C	TM	2	149	113	0.758389	2	0.0353982	1
C	TM	2	167	111	0.664671	3	0	1
C	TM	2	149	78	0.52349	2	0.025641	1
C	TM	2	102	120	1.17647	2	0.908333	1
C	TM	2	146	17	0.116438	3	0	1
C	TM	2	110	98	0.890909	3	0	1
C	TM	2	145	107	0.737931	3	0	1
C	TM	2	109	56	0.513761	2	0.875	1
C	TM	2	135	125	0.925926	3	0	1
C	TM	2	134	90	0.671642	3	0	1
C	TM	2	132	96	0.727273	3	0	1
C	TM	2	138	51	0.369565	3	0	1
C	TM	2	133	94	0.706767	3	0	1
C	TM	2	108	88	0.814815	3	0	1
C	TM	2	100	86	0.86	2	0.0116279	1
C	TM	3	140	94	0.671429	3	0	1
C	TM	3	152	125	0.822368	3	0	1
C	TM	3	109	54	0.495413	3	0	1
C	TM	3	129	117	0.906977	3	0	1
C	TM	3	104	104	1	3	0	1
C	TM	3	151	101	0.668874	3	0	1
C	TM	3	121	97	0.801653	2	0.0618557	1
B	TM	1	83	28	0.337349	1	1	1
B	TM	1	129	61	0.472868	2	0.393939	1
B	TM	1	116	2	0.0172414	2	0.00763359	1
B	TM	1	119	4	0.0336134	1	1	1
B	TM	1	130	99	0.761538	2	0.393939	1
B	TM	1	140	36	0.257143	1	1	1
B	TM	1	130	48	0.369231	1	1	1
B	TM	1	127	42	0.330709	1	1	1
B	TM	1	126	105	0.833333	1	1	1
B	TM	1	166	148	0.891566	1	1	1
B	TM	1	132	127	0.962121	1	1	1
B	TM	1	171	104	0.608187	1	1	1
B	TM	2	177	131	0.740113	2	0.00763359	1
B	TM	2	130	118	0.907692	3	0	1
B	TM	2	110	95	0.863636	3	0	1
B	TM	2	155	131	0.845161	2	0.267176	1
B	TM	2	158	153	0.968354	3	0	1
B	TM	2	169	56	0.331361	1	1	1
B	TM	2	122	25	0.204918	2	0.32	1
B	TM	2	137	113	0.824818	2	0.814159	1
B	TM	2	133	66	0.496241	2	0.30303	1
B	TM	2	139	50	0.359712	1	1	1
B	TM	2	30	20	0.666667	2	0.85	1
B	TM	2	121	79	0.652893	1	0	1
B	TM	2	133	93	0.699248	1	1	1
B	TM	3	123	78	0.634146	2	0.910256	1
B	TM	3	162	81	0.5	1	1	1
B	TM	3	141	54	0.382979	2	0.925926	1
A	TM	3	114	82	0.719298	1	1	1
A	TM	3	134	73	0.544776	1	1	1
A	TM	3	130	98	0.753846	1	1	1
A	TM	3	101	78	0.772277	1	1	1
A	TM	3	58	53	0.913793	1	1	1
A	TM	3	112	52	0.464286	1	1	1
A	TM	3	155	120	0.774194	1	1	1
A	TM	3	147	143	0.972789	1	1	1
A	TM	3	137	113	0.824818	1	1	1
A	TM	3	144	113	0.784722	1	1	1
A	TM	3	147	111	0.755102	1	1	1
B	TM	3	115	42	0.365217	1	1	1
B	TM	3	121	76	0.628099	2	0.393939	1
B	TM	3	100	30	0.3	2	0.00763359	1
B	TM	3	50	20	0.4	1	1	1
B	TM	3	108	90	0.833333	2	0.666667	1
B	TM	3	136	52	0.382353	1	1	1
B	TM	3	134	100	0.746269	1	1	1
C	TM	3	143	103	0.72028	3	0	1
C	TM	3	124	82	0.66129	3	0	1
C	TM	3	91	52	0.571429	3	0	1
C	TM	3	132	82	0.621212	2	0.393939	1
C	TM	3	134	94	0.701493	2	0.00763359	1
C	TM	3	114	75	0.657895	3	0	1
C	TM	3	144	109	0.756944	3	0	1
C	TM	3	158	129	0.816456	3	0	1
A	WM	1	140	50	0.357143	1	1	2
A	WM	1	145	63	0.434483	1	1	2
A	WM	1	141	74	0.524823	1	1	2
A	WM	1	132	60	0.454545	1	1	2
A	WM	1	135	106	0.785185	1	1	2
A	WM	1	148	76	0.513514	1	1	2
A	WM	1	114	58	0.508772	1	1	2
A	WM	1	137	64	0.467153	1	1	2
A	WM	1	100	71	0.71	1	1	2
A	WM	1	162	131	0.808642	1	1	2
A	WM	1	169	159	0.940828	1	1	2
A	WM	2	159	139	0.874214	1	1	2
A	WM	2	160	100	0.625	1	1	2
A	WM	2	138	113	0.818841	1	1	2
A	WM	2	176	164	0.931818	1	1	2
A	WM	2	168	163	0.970238	1	1	2
A	WM	2	130	82	0.630769	1	1	2
A	WM	2	80	62	0.775	1	1	2
A	WM	2	134	100	0.746269	1	1	2
A	WM	2	164	60	0.365854	2	0.252525	2
A	WM	2	155	100	0.645161	1	1	2
A	WM	2	76	30	0.394737	1	1	2
A	WM	2	161	118	0.732919	1	1	2
A	WM	2	91	61	0.67033	1	1	2
A	WM	3	80	74	0.925	1	1	2
A	WM	3	160	105	0.65625	1	1	2
A	WM	3	155	148	0.954839	1	1	2
A	WM	3	174	63	0.362069	1	1	2
A	WM	3	169	136	0.804734	1	1	2
A	WM	3	148	109	0.736486	1	1	2
B	WM	1	95	93	0.978947	1	1	2
B	WM	1	122	93	0.762295	1	1	2
B	WM	1	100	50	0.5	2	0.393939	2
B	WM	1	161	118	0.732919	2	0.00763359	2
B	WM	1	100	80	0.8	1	1	2
B	WM	1	197	108	0.548223	3	0	2
B	WM	1	162	109	0.67284	3	0	2
B	WM	1	70	51	0.728571	1	1	2
B	WM	1	77	70	0.909091	2	0.393939	2
B	WM	1	76	71	0.934211	2	0.00763359	2
B	WM	1	79	52	0.658228	1	1	2
B	WM	2	60	50	0.833333	2	0.666667	2
B	WM	2	151	105	0.695364	1	1	2
B	WM	2	162	138	0.851852	1	1	2
B	WM	2	68	47	0.691176	1	1	2
B	WM	2	162	131	0.808642	1	1	2
B	WM	2	169	159	0.940828	3	0	2
B	WM	2	159	139	0.874214	2	0.393939	2
B	WM	2	160	60	0.375	2	0.00763359	2
B	WM	2	138	103	0.746377	2	0.4	2
B	WM	2	76	64	0.842105	3	0	2
B	WM	2	168	163	0.970238	1	1	2
B	WM	3	90	82	0.911111	2	0.393939	2
B	WM	3	80	62	0.775	2	0.00763359	2
B	WM	3	134	130	0.970149	1	1	2
B	WM	3	174	63	0.362069	2	0.988095	2
B	WM	3	169	136	0.804734	1	1	2
B	WM	3	148	119	0.804054	2	0.393939	2
B	WM	3	170	151	0.888235	2	0.00763359	2
B	WM	3	77	70	0.909091	1	1	2
C	WM	1	131	88	0.671756	3	0	2
C	WM	1	153	104	0.679739	3	0	2
C	WM	1	137	75	0.547445	1	1	2
C	WM	1	120	68	0.566667	3	0	2
C	WM	1	147	84	0.571429	2	0.988095	2
C	WM	1	121	94	0.77686	3	0	2
C	WM	1	154	62	0.402597	3	0	2
C	WM	1	157	121	0.770701	3	0	2
C	WM	1	140	63	0.45	2	0.0606061	2
C	WM	1	80	62	0.775	3	0	2
C	WM	1	134	94	0.701493	3	0	2
C	WM	1	164	60	0.365854	3	0	2
C	WM	1	155	143	0.922581	3	0	2
C	WM	1	76	60	0.789474	2	0.988095	2
C	WM	1	161	108	0.670807	3	0	2
C	WM	1	91	61	0.67033	3	0	2
C	WM	1	80	74	0.925	3	0	2
C	WM	1	160	150	0.9375	2	0.0606061	2
C	WM	1	155	114	0.735484	3	0	2
C	WM	1	74	63	0.851351	3	0	2
C	WM	1	169	36	0.213018	3	0	2
C	WM	1	148	98	0.662162	3	0	2
C	WM	1	70	51	0.728571	3	0	2
C	WM	1	77	70	0.909091	3	0	2
C	WM	1	176	170	0.965909	3	0	2
C	WM	1	79	52	0.658228	3	0	2
C	WM	1	160	150	0.9375	2	0.988095	2
C	WM	1	151	101	0.668874	3	0	2
C	WM	1	62	38	0.612903	3	0	2
C	WM	1	168	147	0.875	3	0	2
A	WM	3	90	23	0.255556	1	1	2
A	WM	3	129	70	0.542636	1	1	2
A	WM	3	133	66	0.496241	1	1	2
A	WM	3	141	51	0.361702	1	1	2
A	WM	3	108	72	0.666667	1	1	2
A	WM	3	126	50	0.396825	1	1	2
A	WM	3	104	31	0.298077	1	1	2
A	WM	3	89	58	0.651685	1	1	2
B	WM	3	120	45	0.375	2	0.4	2
B	WM	3	21	19	0.904762	1	1	2
B	WM	3	115	38	0.330435	2	0.921053	2
B	WM	3	145	98	0.675862	1	1	2
B	WM	3	153	55	0.359477	2	0.945455	2
C	WM	2	110	63	0.572727	3	0	2
C	WM	2	118	38	0.322034	3	0	2
C	WM	2	95	31	0.326316	3	0	2
C	WM	2	96	58	0.604167	3	0	2

## Sheet: interval_20
g_cycle	replicate	n_eggs	n_larvae	hatch_rate	male_1_perc	polyandry
1	1	84	82	0.97619	1	a
1	1	98	75	0.765306	0	c
1	1	180	90	0.5	0.0888889	b
1	1	93	68	0.731183	0	c
1	1	98	78	0.795918	1	a
1	1	155	85	0.548387	0	c
1	1	73	49	0.671233	0	c
1	1	126	92	0.730159	0	c
1	1	116	105	0.905172	0.114286	b
1	1	74	69	0.932432	1	a
1	2	123	81	0.658537	1	a
1	2	124	103	0.830645	0	c
1	2	108	75	0.694444	0.08	b
1	2	139	133	0.956835	0.151515	b
1	2	123	85	0.691057	0	c
1	2	117	95	0.811966	0	c
1	2	95	89	0.936842	0	c
1	2	117	102	0.871795	1	a
1	2	139	127	0.913669	0	c
1	2	133	99	0.744361	0	c
1	3	99	83	0.838384	0	c
1	3	114	111	0.973684	0	c
1	3	112	102	0.910714	0	c
1	3	76	59	0.776316	0	c
1	3	93	90	0.967742	1	a
1	3	166	60	0.361446	1	a
1	3	111	89	0.801802	1	a
1	3	127	102	0.80315	0	c
1	3	143	127	0.888112	0	c
1	3	155	150	0.967742	0	c
2	1	149	131	0.879195	0.00763359	b
2	1	62	56	0.903226	0	c
2	1	109	86	0.788991	0	c
2	1	167	145	0.868263	1	a
2	1	100	72	0.72	0	c
2	1	120	80	0.666667	1	a
2	1	132	122	0.924242	1	a
2	1	124	103	0.830645	0	c
2	1	106	90	0.849057	0	c
2	1	122	121	0.991803	0.25	b
2	2	103	102	0.990291	0	c
2	2	199	180	0.904523	0	c
2	2	99	76	0.767677	1	a
2	2	164	74	0.45122	0	c
2	2	140	130	0.928571	0	c
2	2	133	123	0.924812	1	a
2	2	133	120	0.902256	0.916667	b
2	2	123	121	0.98374	0.666667	b
2	2	141	132	0.93617	0	c
2	2	175	150	0.857143	0	c
2	3	94	63	0.670213	1	a
2	3	80	74	0.925	0	c
2	3	164	160	0.97561	1	a
2	3	144	106	0.736111	1	a
2	3	89	76	0.853933	0	c
2	3	172	85	0.494186	0	c
2	3	97	64	0.659794	0	c
2	3	97	71	0.731959	0	c
2	3	144	131	0.909722	0	c
2	3	89	76	0.853933	0	c

## Sheet: male_change
g_cycle	replicate	male_1	male_2	n_eggs	n_larvae	hatch_rate
1	1	WM	TM	118	114	0.966102
1	1	WM	TM	108	100	0.925926
1	1	WM	TM	129	124	0.96124
1	1	WM	TM	124	120	0.967742
1	1	WM	TM	98	92	0.938776
1	1	WM	TM	119	45	0.378151
1	1	WM	TM	137	120	0.875912
1	1	WM	TM	127	101	0.795276
1	1	WM	TM	138	123	0.891304
1	1	WM	TM	140	106	0.757143
2	1	WM	TM	106	36	0.339623
2	1	WM	TM	118	87	0.737288
2	1	WM	TM	131	88	0.671756
2	1	WM	TM	127	73	0.574803
2	1	WM	TM	134	51	0.380597
2	1	WM	TM	120	89	0.741667
2	1	WM	TM	121	91	0.752066
2	1	WM	TM	152	141	0.927632
2	1	WM	TM	133	73	0.548872
2	1	WM	TM	140	106	0.757143
3	1	WM	TM	98	95	0.969388
3	1	WM	TM	110	104	0.945455
3	1	WM	TM	116	114	0.982759
3	1	WM	TM	101	100	0.990099
3	1	WM	TM	101	95	0.940594
3	1	WM	TM	98	95	0.969388
3	1	WM	TM	93	84	0.903226
3	1	WM	TM	59	42	0.711864
3	1	WM	TM	162	142	0.876543
3	1	WM	TM	81	66	0.814815
4	1	WM	TM	56	52	0.928571
4	1	WM	TM	140	94	0.671429
4	1	WM	TM	61	58	0.95082
4	1	WM	TM	65	63	0.969231
4	1	WM	TM	61	60	0.983607
4	1	WM	TM	109	100	0.917431
4	1	WM	TM	140	108	0.771429
4	1	WM	TM	61	57	0.934426
4	1	WM	TM	90	68	0.755556
4	1	WM	TM	140	107	0.764286
5	1	WM	TM	76	74	0.973684
5	1	WM	TM	63	60	0.952381
5	1	WM	TM	69	57	0.826087
5	1	WM	TM	152	107	0.703947
5	1	WM	TM	167	67	0.401198
5	1	WM	TM	78	74	0.948718
5	1	WM	TM	61	36	0.590164
5	1	WM	TM	160	82	0.5125
5	1	WM	TM	52	49	0.942308
5	1	WM	TM	129	124	0.96124
6	1	WM	TM	159	92	0.578616
6	1	WM	TM	61	58	0.95082
6	1	WM	TM	107	76	0.71028
6	1	WM	TM	143	12	0.0839161
6	1	WM	TM	145	107	0.737931
6	1	WM	TM	158	108	0.683544
6	1	WM	TM	163	149	0.91411
6	1	WM	TM	147	135	0.918367
6	1	WM	TM	119	105	0.882353
6	1	WM	TM	137	120	0.875912
1	1	TM	WM	142	131	0.922535
1	1	TM	WM	96	59	0.614583
1	1	TM	WM	159	139	0.874214
1	1	TM	WM	160	100	0.625
1	1	TM	WM	138	130	0.942029
1	1	TM	WM	97	64	0.659794
1	1	TM	WM	168	163	0.970238
1	1	TM	WM	90	82	0.911111
1	1	TM	WM	80	62	0.775
1	1	TM	WM	164	100	0.609756
2	1	TM	WM	155	89	0.574194
2	1	TM	WM	76	40	0.526316
2	1	TM	WM	161	108	0.670807
2	1	TM	WM	91	61	0.67033
2	1	TM	WM	80	42	0.525
2	1	TM	WM	160	150	0.9375
2	1	TM	WM	155	84	0.541935
2	1	TM	WM	174	163	0.936782
2	1	TM	WM	169	136	0.804734
2	1	TM	WM	148	109	0.736486
3	1	TM	WM	170	151	0.888235
3	1	TM	WM	77	70	0.909091
3	1	TM	WM	76	71	0.934211
3	1	TM	WM	79	52	0.658228
3	1	TM	WM	160	109	0.68125
3	1	TM	WM	151	138	0.913907
3	1	TM	WM	162	138	0.851852
3	1	TM	WM	68	47	0.691176
3	1	TM	WM	61	59	0.967213
3	1	TM	WM	160	139	0.86875
4	1	TM	WM	152	100	0.657895
4	1	TM	WM	130	129	0.992308
4	1	TM	WM	159	64	0.402516
4	1	TM	WM	161	160	0.993789
4	1	TM	WM	107	82	0.766355
4	1	TM	WM	143	62	0.433566
4	1	TM	WM	145	100	0.689655
4	1	TM	WM	158	89	0.563291
4	1	TM	WM	163	140	0.858896
4	1	TM	WM	147	108	0.734694
5	1	TM	WM	119	61	0.512605
5	1	TM	WM	137	42	0.306569
5	1	TM	WM	142	150	1.05634
5	1	TM	WM	96	63	0.65625
5	1	TM	WM	159	82	0.515723
5	1	TM	WM	160	149	0.93125
5	1	TM	WM	138	124	0.898551
5	1	TM	WM	97	92	0.948454
5	1	TM	WM	168	158	0.940476
5	1	TM	WM	90	76	0.844444
6	1	TM	WM	80	67	0.8375
6	1	TM	WM	164	107	0.652439
6	1	TM	WM	155	108	0.696774
6	1	TM	WM	149	76	0.510067
6	1	TM	WM	161	135	0.838509
6	1	TM	WM	171	105	0.614035
6	1	TM	WM	160	120	0.75
6	1	TM	WM	160	131	0.81875
6	1	TM	WM	129	124	0.96124
6	1	TM	WM	124	120	0.967742
1	2	WM	TM	98	92	0.938776
1	2	WM	TM	118	114	0.966102
1	2	WM	TM	124	120	0.967742
1	2	WM	TM	140	106	0.757143
1	2	WM	TM	137	120	0.875912
1	2	WM	TM	129	124	0.96124
1	2	WM	TM	108	100	0.925926
1	2	WM	TM	138	123	0.891304
1	2	WM	TM	127	101	0.795276
1	2	WM	TM	119	45	0.378151
2	2	WM	TM	120	89	0.741667
2	2	WM	TM	121	91	0.752066
2	2	WM	TM	152	141	0.927632
2	2	WM	TM	133	73	0.548872
2	2	WM	TM	106	36	0.339623
2	2	WM	TM	118	87	0.737288
2	2	WM	TM	131	88	0.671756
2	2	WM	TM	127	73	0.574803
2	2	WM	TM	134	51	0.380597
2	2	WM	TM	140	106	0.757143
3	2	WM	TM	98	95	0.969388
3	2	WM	TM	116	114	0.982759
3	2	WM	TM	101	100	0.990099
3	2	WM	TM	98	95	0.969388
3	2	WM	TM	93	84	0.903226
3	2	WM	TM	59	42	0.711864
3	2	WM	TM	162	142	0.876543
3	2	WM	TM	110	104	0.945455
3	2	WM	TM	101	95	0.940594
3	2	WM	TM	81	66	0.814815
4	2	WM	TM	56	52	0.928571
4	2	WM	TM	140	94	0.671429
4	2	WM	TM	61	58	0.95082
4	2	WM	TM	65	63	0.969231
4	2	WM	TM	61	60	0.983607
4	2	WM	TM	109	100	0.917431
4	2	WM	TM	140	108	0.771429
4	2	WM	TM	61	57	0.934426
4	2	WM	TM	90	68	0.755556
4	2	WM	TM	140	107	0.764286
5	2	WM	TM	76	74	0.973684
5	2	WM	TM	63	60	0.952381
5	2	WM	TM	61	36	0.590164
5	2	WM	TM	160	82	0.5125
5	2	WM	TM	69	57	0.826087
5	2	WM	TM	78	74	0.948718
5	2	WM	TM	52	49	0.942308
5	2	WM	TM	167	67	0.401198
5	2	WM	TM	152	107	0.703947
5	2	WM	TM	129	124	0.96124
6	2	WM	TM	159	92	0.578616
6	2	WM	TM	61	58	0.95082
6	2	WM	TM	107	76	0.71028
6	2	WM	TM	143	12	0.0839161
6	2	WM	TM	145	107	0.737931
6	2	WM	TM	158	108	0.683544
6	2	WM	TM	163	149	0.91411
6	2	WM	TM	147	135	0.918367
6	2	WM	TM	119	105	0.882353
6	2	WM	TM	137	120	0.875912
1	2	TM	WM	142	131	0.922535
1	2	TM	WM	96	59	0.614583
1	2	TM	WM	159	139	0.874214
1	2	TM	WM	160	100	0.625
1	2	TM	WM	138	130	0.942029
1	2	TM	WM	97	64	0.659794
1	2	TM	WM	168	163	0.970238
1	2	TM	WM	90	82	0.911111
1	2	TM	WM	80	62	0.775
1	2	TM	WM	164	100	0.609756
2	2	TM	WM	155	89	0.574194
2	2	TM	WM	76	40	0.526316
2	2	TM	WM	161	108	0.670807
2	2	TM	WM	91	61	0.67033
2	2	TM	WM	80	42	0.525
2	2	TM	WM	160	150	0.9375
2	2	TM	WM	155	84	0.541935
2	2	TM	WM	174	163	0.936782
2	2	TM	WM	169	136	0.804734
2	2	TM	WM	148	109	0.736486
3	2	TM	WM	170	151	0.888235
3	2	TM	WM	77	70	0.909091
3	2	TM	WM	76	71	0.934211
3	2	TM	WM	79	52	0.658228
3	2	TM	WM	160	109	0.68125
3	2	TM	WM	151	138	0.913907
3	2	TM	WM	162	138	0.851852
3	2	TM	WM	68	47	0.691176
3	2	TM	WM	61	59	0.967213
3	2	TM	WM	160	139	0.86875
4	2	TM	WM	152	100	0.657895
4	2	TM	WM	130	129	0.992308
4	2	TM	WM	159	64	0.402516
4	2	TM	WM	161	160	0.993789
4	2	TM	WM	107	82	0.766355
4	2	TM	WM	143	62	0.433566
4	2	TM	WM	145	100	0.689655
4	2	TM	WM	158	89	0.563291
4	2	TM	WM	163	140	0.858896
4	2	TM	WM	147	108	0.734694
5	2	TM	WM	119	61	0.512605
5	2	TM	WM	137	42	0.306569
5	2	TM	WM	142	150	1.05634
5	2	TM	WM	96	63	0.65625
5	2	TM	WM	159	82	0.515723
5	2	TM	WM	160	149	0.93125
5	2	TM	WM	138	124	0.898551
5	2	TM	WM	97	92	0.948454
5	2	TM	WM	168	158	0.940476
5	2	TM	WM	90	76	0.844444
6	2	TM	WM	80	67	0.8375
6	2	TM	WM	164	107	0.652439
6	2	TM	WM	155	108	0.696774
6	2	TM	WM	149	76	0.510067
6	2	TM	WM	161	135	0.838509
6	2	TM	WM	171	105	0.614035
6	2	TM	WM	160	120	0.75
6	2	TM	WM	160	131	0.81875
6	2	TM	WM	129	124	0.96124
6	2	TM	WM	124	120	0.967742
1	3	WM	TM	118	114	0.966102
1	3	WM	TM	108	100	0.925926
1	3	WM	TM	129	124	0.96124
1	3	WM	TM	124	120	0.967742
1	3	WM	TM	98	92	0.938776
1	3	WM	TM	119	45	0.378151
1	3	WM	TM	137	120	0.875912
1	3	WM	TM	127	101	0.795276
1	3	WM	TM	138	123	0.891304
1	3	WM	TM	140	106	0.757143
2	3	WM	TM	106	36	0.339623
2	3	WM	TM	118	87	0.737288
2	3	WM	TM	131	88	0.671756
2	3	WM	TM	127	73	0.574803
2	3	WM	TM	134	51	0.380597
2	3	WM	TM	120	89	0.741667
2	3	WM	TM	121	91	0.752066
2	3	WM	TM	152	141	0.927632
2	3	WM	TM	133	73	0.548872
2	3	WM	TM	140	106	0.757143
3	3	WM	TM	98	95	0.969388
3	3	WM	TM	110	104	0.945455
3	3	WM	TM	116	114	0.982759
3	3	WM	TM	101	100	0.990099
3	3	WM	TM	101	95	0.940594
3	3	WM	TM	98	95	0.969388
3	3	WM	TM	93	84	0.903226
3	3	WM	TM	59	42	0.711864
3	3	WM	TM	162	142	0.876543
3	3	WM	TM	81	66	0.814815
4	3	WM	TM	56	52	0.928571
4	3	WM	TM	140	94	0.671429
4	3	WM	TM	61	58	0.95082
4	3	WM	TM	65	63	0.969231
4	3	WM	TM	61	60	0.983607
4	3	WM	TM	109	100	0.917431
4	3	WM	TM	140	108	0.771429
4	3	WM	TM	61	57	0.934426
4	3	WM	TM	90	68	0.755556
4	3	WM	TM	140	107	0.764286
5	3	WM	TM	76	74	0.973684
5	3	WM	TM	63	60	0.952381
5	3	WM	TM	69	57	0.826087
5	3	WM	TM	152	107	0.703947
5	3	WM	TM	167	67	0.401198
5	3	WM	TM	78	74	0.948718
5	3	WM	TM	61	36	0.590164
5	3	WM	TM	160	82	0.5125
5	3	WM	TM	52	49	0.942308
5	3	WM	TM	129	124	0.96124
6	3	WM	TM	159	92	0.578616
6	3	WM	TM	61	58	0.95082
6	3	WM	TM	107	76	0.71028
6	3	WM	TM	143	12	0.0839161
6	3	WM	TM	145	107	0.737931
6	3	WM	TM	158	108	0.683544
6	3	WM	TM	163	149	0.91411
6	3	WM	TM	147	135	0.918367
6	3	WM	TM	119	105	0.882353
6	3	WM	TM	137	120	0.875912
1	3	TM	WM	142	131	0.922535
1	3	TM	WM	96	59	0.614583
1	3	TM	WM	159	139	0.874214
1	3	TM	WM	160	100	0.625
1	3	TM	WM	138	130	0.942029
1	3	TM	WM	97	64	0.659794
1	3	TM	WM	168	163	0.970238
1	3	TM	WM	90	82	0.911111
1	3	TM	WM	80	62	0.775
1	3	TM	WM	164	100	0.609756
2	3	TM	WM	155	89	0.574194
2	3	TM	WM	76	40	0.526316
2	3	TM	WM	161	108	0.670807
2	3	TM	WM	91	61	0.67033
2	3	TM	WM	80	42	0.525
2	3	TM	WM	160	150	0.9375
2	3	TM	WM	155	84	0.541935
2	3	TM	WM	174	163	0.936782
2	3	TM	WM	169	136	0.804734
2	3	TM	WM	148	109	0.736486
3	3	TM	WM	170	151	0.888235
3	3	TM	WM	77	70	0.909091
3	3	TM	WM	76	71	0.934211
3	3	TM	WM	79	52	0.658228
3	3	TM	WM	160	109	0.68125
3	3	TM	WM	151	138	0.913907
3	3	TM	WM	162	138	0.851852
3	3	TM	WM	68	47	0.691176
3	3	TM	WM	61	59	0.967213
3	3	TM	WM	160	139	0.86875
4	3	TM	WM	152	100	0.657895
4	3	TM	WM	130	129	0.992308
4	3	TM	WM	159	64	0.402516
4	3	TM	WM	161	160	0.993789
4	3	TM	WM	107	82	0.766355
4	3	TM	WM	143	62	0.433566
4	3	TM	WM	145	100	0.689655
4	3	TM	WM	158	89	0.563291
4	3	TM	WM	163	140	0.858896
4	3	TM	WM	147	108	0.734694
5	3	TM	WM	119	61	0.512605
5	3	TM	WM	137	42	0.306569
5	3	TM	WM	142	150	1.05634
5	3	TM	WM	96	63	0.65625
5	3	TM	WM	159	82	0.515723
5	3	TM	WM	160	149	0.93125
5	3	TM	WM	138	124	0.898551
5	3	TM	WM	97	92	0.948454
5	3	TM	WM	168	158	0.940476
5	3	TM	WM	90	76	0.844444
6	3	TM	WM	80	67	0.8375
6	3	TM	WM	164	107	0.652439
6	3	TM	WM	155	108	0.696774
6	3	TM	WM	149	76	0.510067
6	3	TM	WM	161	135	0.838509
6	3	TM	WM	171	105	0.614035
6	3	TM	WM	160	120	0.75
6	3	TM	WM	160	131	0.81875
6	3	TM	WM	129	124	0.96124
6	3	TM	WM	124	120	0.967742

## Sheet: mixed_mating
gono_cycle	replicate	n_eggs	n_larvae	hatch_rate	mixed_progeny	unique_progeny
1	1	135	132	0.977778	0	1
1	1	102	100	0.980392	0	1
1	1	150	148	0.986667	0	1
1	1	132	117	0.886364	0	1
1	1	117	113	0.965812	0	1
1	1	112	107	0.955357	0	1
1	1	184	179	0.972826	0	1
1	1	125	118	0.944	0	1
1	1	134	123	0.91791	0	1
1	1	148	142	0.959459	0	1
1	2	153	142	0.928105	0	1
1	2	162	153	0.944444	0	1
1	2	148	135	0.912162	0	1
1	2	146	136	0.931507	0	1
1	2	167	157	0.94012	0	1
1	2	160	144	0.9	0	1
1	2	153	143	0.934641	0	1
1	2	140	138	0.985714	0	1
1	2	125	110	0.88	0	1
1	2	161	156	0.968944	0	1
1	3	113	103	0.911504	0	1
1	3	120	106	0.883333	0	1
1	3	153	144	0.941176	0	1
1	3	150	134	0.893333	0	1
1	3	134	125	0.932836	0	1
1	3	131	115	0.877863	0	1
1	3	139	124	0.892086	0	1
1	3	85	31	0.364706	0	1
1	3	136	124	0.911765	0	1
1	3	99	86	0.868687	0	1
2	1	138	131	0.949275	0	1
2	1	149	137	0.919463	0	1
2	1	113	102	0.902655	0	1
2	1	120	116	0.966667	0	1
2	1	131	113	0.862595	0	1
2	1	117	90	0.769231	0	1
2	1	125	117	0.936	0	1
2	1	125	107	0.856	0	1
2	1	110	102	0.927273	0	1
2	1	108	90	0.833333	0	1
2	2	120	100	0.833333	0	1
2	2	131	119	0.908397	0	1
2	2	140	123	0.878571	0	1
2	2	130	125	0.961538	0	1
2	2	132	121	0.916667	0	1
2	2	127	118	0.929134	0	1
2	2	120	111	0.925	0	1
2	2	130	118	0.907692	0	1
2	2	155	152	0.980645	0	1
2	2	112	86	0.767857	0	1
2	3	107	89	0.831776	0	1
2	3	116	103	0.887931	0	1
2	3	145	128	0.882759	0	1
2	3	143	131	0.916084	0	1
2	3	115	103	0.895652	0	1
2	3	145	132	0.910345	0	1
2	3	130	115	0.884615	0	1
2	3	132	112	0.848485	0	1
2	3	126	115	0.912698	0	1
2	3	159	98	0.616352	0	1
3	1	110	91	0.827273	0	1
3	1	84	69	0.821429	0	1
3	1	79	75	0.949367	0	1
3	1	91	72	0.791209	0	1
3	1	153	122	0.797386	0	1
3	1	142	131	0.922535	0	1
3	1	152	142	0.934211	0	1
3	1	125	114	0.912	0	1
3	1	162	158	0.975309	0	1
3	1	89	61	0.685393	0	1
3	2	82	64	0.780488	0	1
3	2	70	52	0.742857	0	1
3	2	63	48	0.761905	0	1
3	2	131	117	0.89313	0	1
3	2	82	64	0.780488	0	1
3	2	114	102	0.894737	0	1
3	2	136	128	0.941176	0	1
3	2	167	155	0.928144	0	1
3	2	135	123	0.911111	0	1
3	2	71	62	0.873239	0	1
3	3	82	75	0.914634	0	1
3	3	89	82	0.921348	0	1
3	3	74	68	0.918919	0	1
3	3	142	134	0.943662	0	1
3	3	62	58	0.935484	0	1
3	3	124	90	0.725806	0	1
3	3	153	139	0.908497	0	1
3	3	143	129	0.902098	0	1
3	3	163	107	0.656442	0	1
3	3	151	109	0.721854	0	1
4	1	150	128	0.853333	0	1
4	1	122	105	0.860656	0	1
4	1	131	110	0.839695	0	1
4	1	133	104	0.781955	0	1
4	1	112	100	0.892857	0	1
4	1	120	102	0.85	0	1
4	1	135	115	0.851852	0	1
4	1	140	129	0.921429	0	1
4	1	129	114	0.883721	0	1
4	1	117	108	0.923077	0	1
4	2	115	105	0.913043	0	1
4	2	108	100	0.925926	0	1
4	2	116	104	0.896552	0	1
4	2	128	108	0.84375	0	1
4	2	110	95	0.863636	0	1
4	2	135	122	0.903704	0	1
4	2	126	104	0.825397	0	1
4	2	102	100	0.980392	0	1
4	2	121	102	0.842975	0	1
4	2	116	109	0.939655	0	1
4	3	145	129	0.889655	0	1
4	3	100	94	0.94	0	1
4	3	151	112	0.741722	0	1
4	3	120	100	0.833333	0	1
4	3	175	121	0.691429	0	1
4	3	122	105	0.860656	0	1
4	3	125	110	0.88	0	1
4	3	138	92	0.666667	0	1
4	3	116	103	0.887931	0	1
4	3	78	63	0.807692	0	1
